# Supplementary material for: Properties of Plant Extracts from Adriatic Maritime Zone for Innovative Food and Packaging Applications: Insights into Bioactive Profiles, Protective Effects, Antioxidant Potentials and Antimicrobial Activity
Source: Antioxidants (Basel). 2025 Jul 24;14(8):906. doi: 10.3390/antiox14080906 (PMC12383195; doi:10.3390/antiox14080906)
Supplement: Supplementary file 1 [file antioxidants-14-00906-s001.zip]

Archive with 1 entries (1 files):
- antioxidants-3723752-supplementary.pdf
